# Supplementary material for: A Host Cell Vector Model for Analyzing Viral Protective Antigens and Host Immunity
Source: Int J Mol Sci. 2025 Aug 2;26(15):7492. doi: 10.3390/ijms26157492 (PMC12347372; doi:10.3390/ijms26157492)
Supplement: Supplementary file 1 [file ijms-26-07492-s001.zip]

Archive with 3 entries (3 files):
- Figure S1.png
- Figure S2.png
- supplement.pdf
